# Supplementary material for: Developing English language learners’ oral production with a digital game-based mobile application
Source: PLoS One. 2021 Jan 5;16(1):e0232671. doi: 10.1371/journal.pone.0232671 (PMC7785230; doi:10.1371/journal.pone.0232671)
Supplement: S1 Data — (ZIP) [file pone.0232671.s001.zip]

Archive with 1 entries (1 files):
- data_final.sav
